# Supplementary material for: Water orientation and dynamics in the closed and open influenza B virus M2 proton channels
Source: Commun Biol. 2021 Mar 12;4:338. doi: 10.1038/s42003-021-01847-2 (PMC7955094; doi:10.1038/s42003-021-01847-2)
Supplement: Supplementary file 2 — Supplementary Data 1 [file 42003_2021_1847_MOESM2_ESM.xlsx]

## Sheet: Figure 2b, 2c
Figure 2b: water buildup
tmix (ms)	Intensity pH 4.5	Intensity pH 7.5
0	0	0
2	0.12	0.082
4	0.229	0.161
9	0.434	0.319
25	0.813	0.625
100	1	1
Figure 2c: water buildup intensity ratios
tmix (ms)	Intensity Ratio of pH 4.5 over pH 7.5 *
2	1.866
4	1.803
9	1.732
25	1.655
100	1.273
* normalized for sample amount difference by ratio of intensity in 1H-13C CP

## Sheet: Figure 2d, 2e
Figure 2d: MD, <N_water> across the channel
channel axis z (Å)	mean 0/+1	SEM 0/+1	mean +4/+4	SEM +4/+4
-32	94.9491	0.646292	94.112	1.68742
-28	82.4945	1.08271	80.0084	2.16138
-24	54.7359	0.707494	60.2552	3.93634
-20	30.1673	1.11999	44.0497	3.13365
-16	12.7515	0.903424	27.1359	1.72203
-12	2.80505	0.888097	11.1993	0.848204
-8	4.59987	0.457138	7.5216	0.841041
-4	6.77953	0.146882	8.26395	0.831992
0	5.49622	0.608355	8.7169	0.665047
4	3.6811	0.162048	8.51322	0.800505
8	6.2613	0.922972	16.5677	1.85299
12	13.9	1.90016	28.0623	2.64385
16	28.5379	1.44781	44.7756	3.38567
20	54.6404	1.5599	63.8193	4.83701
24	76.2177	3.01898	74.6887	4.16413
28	89.6026	2.0584	82.7625	3.61132
32	94.8677	1.0977	92.3744	1.27307
Figure 2e: MD, <Nwater,+4/+4>/<Nwater,0/+1> across the channel
channel axis z (Å)	mean	SEM
-32	0.991	0.008
-28	0.97	0.013
-24	1.101	0.033
-20	1.466	0.052
-16	2.164	0.098
-12	5.453	0.797
-8	1.684	0.113
-4	1.221	0.056
0	1.652	0.107
4	2.326	0.108
8	2.864	0.27
12	2.139	0.161
16	1.582	0.066
20	1.171	0.043
24	0.985	0.031
28	0.925	0.02
32	0.974	0.008

## Sheet: Figure 3b, d
Figure 3b: 13C-detected water 1H T2 decay
tmix (ms)	Intensity pH 4.5	Intensity pH 7.5
0.14	1	1
1.79	0.717	0.647
3.57	0.538	0.426
5.36	0.382	0.263
7.14	0.278	0.174
Figure 3d: 13C-detected water 1H T1rho decay
w1/2pi (kHz)	R1p pH 4.5 (1/s)	R1p pH 7.5 (1/s)	R1p error bars pH 4.5 (1/s)	R1p error bars pH 7.5 (1/s)
71.4	60.4359	78.3795	1.31128	6.07054
61.2	67.4514	85.3333	0.85075	7.84826
55	74.8011	93.9448	2.47577	5.00569
49	78.1428	83.8051	3.73363	4.62725
43	90.1136	109.421	2.75015	3.69373
36.7	89.8021	105.324	0.82475	5.15873
33.6	104.511	111.362	1.44113	7.92677
30.6	101.038	115.28	2.0438	4.29175
24.5	112.419	132.362	6.45269	5.91092
22.2	130.723	142.436	0.59895	6.26722
18.4	134.19	142.31	5.31567	11.2764
16.2	141.43	153.302	3.73025	19.0102
12.2	154.303	190.145	2.18214	18.0447
9	155.421	202.755	2.02474	10.1315
6.1	171.727	233.92	1.22001	3.94438
3	172.121	233.98	2.40263	17.7522

## Sheet: Figure 3f, 3g
Figure 3f: MD, Rotational auto-correlation time, \tau_{rot}, of water in the channel
channel axis z (Å)	mean 0/+1	SEM 0/+1		channel axis z (Å)	mean +4/+4	SEM +4/+4
-24	160.963	6.568		-24	119.065	2.29
-20	285.616	14.721		-20	189.231	11.212
-16	543.973	71.68		-16	274.814	11.286
-12	806.199	199.52		-12	252.205	10.458
-8	295.058	88.089		-8	152.881	26.835
-4	160.657	28.286		-4	157.802	20.016
0	148.938	17.787		0	199.516	36.19
4	204.334	30.06		4	303.458	48.091
8	291.485	31.776		8	310.535	24.157
12	253.44	18.19		12	261.865	5.128
16	196.767	6.42		16	205.02	23.946
20	152.546	19.428		20	145.823	18.885
Figure 3g: MD, Number of water molecules transported across the channel
Time [ns]	mean C to N (0/+1)	SEM C to N (0/+1)	mean N to C (0/+1)	SEM N to C (0/+1)	mean C to N (+4/+4)	SEM C to N (+4/+4)	mean N to C (+4/+4)	SEM N to C (+4/+4)
0	0	0	0	0	0	0	0	0
20	0.5	0.288675	1.5	1.5	28.75	4.30842	27.75	8.22977
40	2	1.35401	2.25	2.25	55	4.60072	52.75	12.0787
60	4	3.34166	3.5	3.17543	82.25	10.4592	74	15.3514
80	4.5	3.5	3.75	3.42479	101.5	16.4848	98	21.4748
100	4.75	3.42479	4	3.34166	117.5	20.9384	115.25	27.4784

## Sheet: Figure 5a, 5b
Figure 5a: 13C-detected water 1H spin-lock decay					Figure 5b: 13C-detected water 1H RECRR				Figure 5b: 13C-detected water 1H CW
w1=0.5 wr					w1=0.5 wr				w1=0.5 wr
tmix (ms)	Intensity pH 4.5	Intensity pH 7.5			tmix (ms)	Intensity pH 4.5	Intensity pH 7.5		tmix (ms)	Intensity pH 4.5
0.05	1	1			0.28571	1	1		0.05	1
0.25	0.98056	0.926569			0.57143	0.948238	0.95535		0.25	0.98056
0.5	0.916906	0.900777			0.85714	0.911175	0.918177		0.5	0.916906
0.75	0.875593	0.845163			1.14286	0.855311	0.866814		0.75	0.875593
1	0.843942	0.821908			1.42857	0.797401	0.800719		1	0.843942
1.25	0.78603	0.760759			1.71429	0.776172	0.758379		1.25	0.78603
1.5	0.756849	0.742161			2	0.727922	0.726568		1.5	0.756849
1.75	0.692951	0.694714			2.28571	0.686402	0.68445		1.75	0.692951
2	0.669071	0.658299			2.57143	0.650553	0.664772		2	0.669071
2.25	0.625966	0.654267			3.14286	0.582915	0.579077		2.25	0.625966
2.5	0.620857	0.615579			3.71429	0.528871	0.527269		2.5	0.620857
3	0.572724	0.534128			4.57143	0.434277	0.452402		3	0.572724
4	0.456119	0.440913			5.42857	0.387523	0.38037		4	0.456119
5	0.386223	0.350179			6.57143	0.297906	0.302922		5	0.386223
6	0.303411	0.283118			7.71429	0.271952	0.248989		6	0.303411
7	0.280114	0.237841			8.85714	0.210092	0.189797		7	0.280114
8	0.211881	0.198395			10	0.173614	0.170047		8	0.211881
10	0.114486	0.133095							10	0.114486
w1= wr					w1= wr				w1= wr
tmix (ms)	Intensity pH 4.5	Intensity pH 7.5			tmix (ms)	Intensity pH 4.5	Intensity pH 7.5		tmix (ms)	Intensity pH 4.5
0.05	1	1			0.28571	1	1		0.05	1
0.25	0.654625	0.658022			0.57143	0.928264	0.919492		0.25	0.654625
0.5	0.235452	0.232105			0.85714	0.846146	0.857848		0.5	0.235452
0.75	0.0208117	0.0495398			1.14286	0.770678	0.774879		0.75	0.0208117
1	0.046123	0.00345662			1.42857	0.685535	0.649156		1	0.046123
1.25	0.261582	0.106936			1.71429	0.585132	0.584733		1.25	0.261582
1.5	0.405948	0.189877			2	0.510388	0.490246		1.5	0.405948
1.75	0.417859	0.248187			2.28571	0.472931	0.422205		1.75	0.417859
2	0.389138	0.26438			2.57143	0.401886	0.38089		2	0.389138
2.25	0.289276	0.290489			3.14286	0.356809	0.343802		2.25	0.289276
2.5	0.254384	0.290113			3.71429	0.334621	0.349137		2.5	0.254384
3	0.197642	0.23814			4.57143	0.299489	0.315756		3	0.197642
4	0.170649	0.131618			5.42857	0.283638	0.298228		4	0.170649
5	0.16333	0.134751			6.57143	0.262771	0.183339		5	0.16333
6	0.116424	0.137497			7.71429	0.216756	0.160665		6	0.116424
7	0.088647	0.087774			8.85714	0.16974	0.107383		7	0.088647
8	0.0864222	0.0693266			10	0.131437	0.109835		8	0.0864222
10	0.0713399	0.0775087							10	0.0713399
w1=2 wr					w1=2 wr				w1=2 wr
tmix (ms)	Intensity pH 4.5	Intensity pH 7.5			tmix (ms)	Intensity pH 4.5	Intensity pH 7.5		tmix (ms)	Intensity pH 4.5
0.05	1	1			0.28571	1	1		0.05	1
0.25	0.895879	0.916807			0.57143	0.956423	0.99262		0.25	0.895879
0.5	0.701264	0.827617			0.85714	0.935532	0.951486		0.5	0.701264
0.75	0.514599	0.727268			1.14286	0.884761	0.918858		0.75	0.514599
1	0.385527	0.590864			1.42857	0.841798	0.915056		1	0.385527
1.25	0.299605	0.503368			1.71429	0.817771	0.852004		1.25	0.299605
1.5	0.257161	0.456413			2	0.779187	0.828599		1.5	0.257161
1.75	0.266135	0.367993			2.28571	0.71439	0.772521		1.75	0.266135
2	0.316888	0.333617			2.57143	0.679636	0.73727		2	0.316888
2.25	0.371736	0.321542			3.14286	0.570767	0.664821		2.25	0.371736
2.5	0.386031	0.297329			3.71429	0.492243	0.59436		2.5	0.386031
3	0.324476	0.264105			4.57143	0.348246	0.481593		3	0.324476
4	0.213489	0.257071			5.42857	0.24811	0.385638		4	0.213489
5	0.210269	0.206937			6.57143	0.18397	0.260826		5	0.210269
6	0.183617	0.159537			7.71429	0.111689	0.192378		6	0.183617
7	0.161063	0.147582			8.85714	0.108953	0.120917		7	0.161063
8	0.129636	0.135386			10	0.114002	0.102492		8	0.129636
10	0.0906786	0.0722804							10	0.0906786

## Sheet: Figure 5c, 5e, 5f
Figure 5c: MD, water orientational order parameter, S_{OH}, across the channel
channel axis z (Å)	mean 0/+1	SEM 0/+1	mean +4/+4	SEM +4/+4
-32	0	0.002	-0.003	0.001
-28	-0.001	0.001	0.005	0.001
-24	-0.015	0.002	-0.005	0.003
-20	-0.023	0.009	-0.034	0.006
-16	-0.004	0.012	-0.01	0.006
-12	0.012	0.013	0.046	0.007
-8	0.029	0.006	0.038	0.007
-4	0.031	0.007	0.032	0.004
0	0.033	0.009	0.038	0.008
4	0.041	0.015	0.081	0.006
8	0.035	0.013	0.043	0.012
12	0.015	0.005	0.011	0.007
16	-0.015	0.002	-0.011	0.009
20	0.004	0.005	-0.006	0.002
24	0.005	0.004	0.002	0.001
28	0.003	0.001	0.002	0.002
32	0.001	0.001	-0.001	0.001
Figure 5e: MD, Expectation value of water molecules orientation, <cos(\theta_{OH})>
channel axis z (Å)	mean 0/+1	SEM 0/+1	mean +4/+4	SEM +4/+4
-32	-0.00667334	0.00451054	-0.0213042	0.00271138
-28	0.00945817	0.00899465	0.00114273	0.00645351
-24	0.0137201	0.00474723	0.0495672	0.0104764
-20	-0.0586633	0.0110044	-0.0306406	0.012365
-16	-0.0931792	0.0254289	-0.180516	0.0109828
-12	-0.16298	0.056165	-0.110686	0.0274233
-8	0.00876141	0.0511232	0.00474509	0.0282019
-4	-0.00643039	0.038603	-0.0795162	0.023154
0	-0.00637398	0.0508277	-0.206485	0.0275494
4	-0.0242239	0.0461043	-0.0536544	0.0213328
8	-0.0470456	0.0306574	0.253085	0.0168628
12	0.061443	0.0432191	0.151185	0.0334366
16	-0.0430426	0.0140547	0.0341979	0.00472073
20	-0.0727042	0.0071726	-0.0109337	0.0158161
24	-0.0259269	0.00344039	0.0130124	0.00807827
28	-0.000300675	0.00989979	0.0319208	0.0061592
32	0.0183285	0.00477971	0.0448972	0.00734454
Figure 5f: MD, Expectation value of water molecules orientation, <cos(\theta_{OH})>
channel axis z (Å)	mean 0/+1	SEM 0/+1	mean +4/+4	SEM +4/+4
-32	-0.0211842	0.00392554	0.000766821	0.00693135
-28	-0.0317486	0.00733165	0.0181881	0.0106741
-24	0.00999738	0.00745157	0.0269738	0.013587
-20	0.00527247	0.00723304	-0.0279875	0.000175936
-16	-0.190078	0.00213158	-0.111436	0.0464544
-12	-0.0414256	0.018479	-0.198488	0.0425518
-8	0.0454607	0.00412218	-0.180896	0.0435165
-4	0.0205809	0.0058145	-0.145831	0.00884959
0	0.08475	0.0300543	-0.281203	0.00135456
4	0.224891	0.0654366	-0.088753	0.0529133
8	-0.0729196	0.016299	0.291676	0.0173077
12	0.0560797	0.0156931	0.135891	0.0252988
16	-0.0432192	0.035322	0.116317	0.0212492
20	-0.076305	0.0050463	-0.0186827	0.00694305
24	-0.0350797	0.012899	0.0325264	0.00873916
28	0.00646514	0.00529735	0.0369202	0.00549155
32	0.0195359	0.00258113	0.0250526	0.00263607

## Sheet: Figure 7b, c, d
Figure 7b: MD, # of hydrogen bonds						Figure 7c: MD, probability of bottleneck						Figure 7d: MD, Noutward - Ninward
channel axis z (Å)	mean 0/+1	SEM 0/+1	mean +4/+4	SEM +4/+4		channel axis z (Å)	mean 0/+1	SEM 0/+1	mean +4/+4	SEM +4/+4		channel axis z (Å)	mean 0/+1	SEM 0/+1	mean +4/+4	SEM +4/+4
-20	4.283	0.389	9.408	0.983		-20	0.018	0.006	0.001	0.001		-20	0.097	0.288	1.522	0.335
-18	4.122	0.294	12.693	0.558		-18	0.021	0.007	0	0		-18	0.428	0.211	4.001	0.461
-16	2.313	0.588	8.908	0.7		-16	0.154	0.104	0	0		-16	0.515	0.296	3.574	0.226
-14	0.735	0.465	5.449	0.341		-14	0.61	0.203	0.004	0.002		-14	0.117	0.15	1.297	0.357
-12	0.151	0.089	3.471	0.551		-12	0.887	0.052	0.035	0.02		-12	0.013	0.029	0.156	0.319
-10	0.75	0.336	3.505	0.645		-10	0.554	0.122	0.037	0.017		-10	0.081	0.156	-0.294	0.165
-8	2.309	0.222	3.381	0.492		-8	0.052	0.013	0.029	0.012		-8	0.083	0.287	-0.001	0.239
-6	2.637	0.165	3.406	0.619		-6	0.043	0.016	0.039	0.017		-6	0.071	0.264	0.515	0.149
-4	3.376	0.18	4.001	0.472		-4	0.013	0.003	0.02	0.011		-4	-0.333	0.274	0.903	0.254
-2	2.712	0.397	3.742	0.41		-2	0.066	0.028	0.018	0.006		-2	-0.053	0.267	1.566	0.184
0	1.894	0.483	3.515	0.308		0	0.157	0.076	0.022	0.012		0	0.036	0.26	1.522	0.26
2	1.462	0.07	3.14	0.38		2	0.196	0.019	0.03	0.017		2	0.035	0.185	0.963	0.268
4	1.021	0.362	2.604	0.533		4	0.389	0.118	0.068	0.039		4	-0.035	0.224	-0.453	0.212
6	1.173	0.263	4.557	0.42		6	0.329	0.104	0.004	0.001		6	0.085	0.232	-2.147	0.273
8	2.69	0.718	7.353	0.819		8	0.142	0.098	0	0		8	0.078	0.139	-4.025	0.261
10	4.252	1.261	10.61	1.462		10	0.074	0.063	0	0		10	-0.363	0.192	-4.518	0.963
12	6.454	0.701	13.563	1.398		12	0.003	0.002	0	0		12	-0.602	0.518	-3.535	0.439
14	8.603	0.385	17.781	1.702		14	0	0	0	0		14	-0.035	0.749	-2.528	0.149
16	13.818	0.99	22.547	2.97		16	0	0	0	0		16	1.463	0.206	-1.775	0.865
18	22.474	0.826	29.825	4.218		18	0	0	0	0		18	3.651	0.569	-0.396	1.019
20	17.253	0.767	20.022	2.139		20	0	0	0	0		20	2.113	0.207	0.391	0.314
